# Supplementary material for: Screening of Novel Laccase Producers—Isolation and Characterization of Cold-Adapted Laccase from Kabatiella bupleuri G3 Capable of Synthetic Dye Decolorization
Source: Biomolecules. 2021 Jun 2;11(6):828. doi: 10.3390/biom11060828 (PMC8229335; doi:10.3390/biom11060828)
Supplement: Supplementary file 1 [file biomolecules-11-00828-s001.zip]

Archive with 1 entries (1 files):
- biomolecules-1232677-supplementary.pdf
